# Supplementary material for: Anoctamin1 Induces Hyperproliferation of HaCaT Keratinocytes and Triggers Imiquimod-Induced Psoriasis-Like Skin Injury in Mice
Source: Int J Mol Sci. 2021 Jul 1;22(13):7145. doi: 10.3390/ijms22137145 (PMC8268182; doi:10.3390/ijms22137145)
Supplement: Supplementary file 1 [file ijms-22-07145-s001.zip]

Archive with 1 entries (1 files):
- ijms-1220059-supplementary.pdf
